# Supplementary material for: Unrecognised COVID-19 deaths in central Europe: The importance of cause-of-death certification for the COVID-19 burden assessment
Source: PLoS One. 2024 Jul 16;19(7):e0307194. doi: 10.1371/journal.pone.0307194 (PMC11251637; doi:10.1371/journal.pone.0307194)
Supplement: S2 Table — (XLSX) [file pone.0307194.s002.xlsx]

## Sheet: MEN
Cause of Death Association Indicators for selected comorbidities and complications in deaths due to COVID-19 (UCoD) at age 30 and over as compared to all non-external deaths, by sex, age, country and year
MEN, AGE 30+		Austria						Bavaria						Czechia						Lithuania						Poland
		2020			2021			2020			2021			2020			2021			2020			2021			2021
Comorbidity / Complication	ICD10 code	CDAI	LB, 95% CI	UP, 95%	CDAI	LB, 95% CI	UP, 95%	CDAI	LB, 95% CI	UP, 95%	CDAI	LB, 95% CI	UP, 95%	CDAI	LB, 95% CI	UP, 95%	CDAI	LB, 95% CI	UP, 95%	CDAI	LB, 95% CI	UP, 95%	CDAI	LB, 95% CI	UP, 95%	CDAI	LB, 95% CI	UP, 95%
Well defined infectious and parasitic diseases	A00-B99 excl. A40-A41, A48-A49, B34, B97-B99	137.5395	101.0524	187.2009	150.7644	122.0613	186.2171	148.331	113.4069	194.0102	142.8181	119.648	170.4751	149.8602	119.8161	187.438	141.2166	124.3264	160.4014	157.8909	98.03638	254.2888	141.6402	107.8962	185.9375	172.4093	144.9848	205.0213
Malignant neoplasms	C00-C97	293.8128	263.4345	327.6942	270.1194	247.4437	294.8731	158.1144	142.4297	175.5264	148.9301	138.1722	160.5255	206.4397	187.1181	227.7564	173.7424	162.5329	185.7251	285.174	232.6652	349.5333	205.3562	183.4544	229.8728	418.0917	383.791	455.4579
Certain disorders involving immune mechanism	D80-D89	228.8133	120.4327	434.7287	354.7667	245.4902	512.686	323.3525	213.7501	489.1545	288.6576	222.7012	374.1481	159.8613	58.44647	437.2488	261.4253	159.6954	427.9596	184.7309	46.17395	739.0639	146.8791	54.09534	398.8047	51.03934	7.189581	362.3319
Diabetes	E10-E14	154.8441	141.8409	169.0394	160.8925	149.9825	172.5961	142.5222	129.8708	156.406	132.4617	123.833	141.6916	180.1679	169.2259	191.8174	164.9626	158.084	172.1405	201.8475	173.2351	235.1858	189.3469	173.7756	206.3135	86.55138	76.55073	97.85851
Obesity	E66	302.1966	239.4529	381.381	326.4948	287.4144	370.8891	177.4535	130.3225	241.6293	213.9161	185.7188	246.3945	255.7185	217.0067	301.3361	216.9311	200.7139	234.4587	351.0196	243.9142	505.1562	288.5397	243.7346	341.5813	84.43916	53.79752	132.5334
Dementia	F00-F09	118.7817	98.99355	142.5253	86.24239	73.15086	101.6769	163.9769	151.6563	177.2984	124.4624	115.7369	133.8457	82.79669	64.32337	106.5754	60.77777	51.60518	71.58075	248.1986	153.2523	401.9683	128.5007	97.69994	169.0117	44.49773	32.43324	61.04994
Alzheimer	G30-G32	139.1958	112.7321	171.8718	126.7158	100.295	160.0966	175.836	137.1062	225.5062	171.5042	139.2998	211.154	184.4267	155.8858	218.1932	129.6223	110.3009	152.3283	100.5864	60.60833	166.9344	88.04202	63.09483	122.8531	113.075	70.88772	180.369
Hypertensive	I10-I15	132.1571	123.6594	141.2388	134.6419	127.2338	142.4813	121.608	112.344	131.636	112.1935	105.657	119.1344	120.1314	113.5419	127.1034	124.5165	120.0095	129.1928	166.9748	147.7825	188.6595	156.5898	147.3798	166.3754	40.557	34.78839	47.28217
Ischaemic Heart Disease	I20, I22-I25	141.6742	130.826	153.422	146.9171	137.4037	157.0893	128.5368	118.3101	139.6475	116.2081	109.0687	123.8148	160.2858	150.6639	170.5222	146.8732	140.2479	153.8114	272.7565	240.0782	309.8828	236.4415	221.2835	252.6378	40.88125	36.05782	46.34991
Chronic lower respiratory diseases	J40-J47	152.6883	137.5775	169.4587	151.487	138.8991	165.2155	147.5247	131.0091	166.1225	141.6155	130.029	154.2345	151.7561	137.6232	167.3403	150.8867	141.6036	160.7784	124.5884	95.08972	163.2383	124.766	108.2488	143.8034	82.45681	70.87408	95.93248
Sepsis and other bacterial infections and viral agents	A40, A41, A48-A49, B34, B97-B99	432.209	405.9151	460.2062	398.5926	378.4625	419.7935	134.1669	120.9607	148.815	139.4949	130.6604	148.9268	129.6725	117.466	143.1475	126.7682	119.7883	134.1548	222.8734	191.1269	259.893	230.1008	212.0242	249.7185	127.7797	120.2651	135.7639
Dehydration (volume deplation, fluid disorders)	E86-E87	79.97416	59.31706	107.8251	47.60268	34.00465	66.63837	60.58101	48.42829	75.78336	64.62567	55.28239	75.54807	98.83029	83.2695	117.299	111.3877	98.82202	125.5511	162.0373	124.6674	210.6092	154.3351	132.3962	179.9094	39.76301	30.64433	51.59509
Acute Myocardial Infarction	I21	102.686	78.06972	135.0639	68.8803	52.7614	89.92361	97.9453	73.45802	130.5954	105.3742	86.01329	129.0932	188.2453	151.3342	234.1591	157.2484	136.1276	181.6462	319.6782	201.2393	507.8239	340.4624	271.3529	427.173	125.9295	112.6123	140.8215
Pulmonary embolism	I26	86.89857	66.68667	113.2365	120.7378	102.3403	142.4426	91.63208	72.37325	116.0158	155.7914	137.99	175.8893	116.0336	97.96178	137.4393	135.4772	124.1605	147.8253	242.8312	169.5955	347.6921	200.1392	172.24	232.5574	154.8462	139.1117	172.3603
Cerebrovascular diseases	I60-I69	125.7392	111.4843	141.8169	109.8913	99.12745	121.824	124.1205	110.8107	139.0291	115.5749	106.0812	125.9181	117.754	106.0936	130.6959	107.2467	99.23582	115.9042	150.3293	127.9786	176.5834	150.4515	137.2728	164.8953	100.3359	92.93233	108.3293
Influenza, pneumonia	J09-J18	323.5916	307.4548	340.5752	384.1778	369.4134	399.5323	462.8828	442.776	483.9028	464.7646	451.0134	478.9352	354.0447	342.9135	365.5371	279.7333	273.9859	285.6013	496.4402	461.4986	534.0272	352.1889	338.2994	366.6486	408.9109	402.7807	415.1344
Adult Respiratory Distress Syndrome and respiratory failure	J80-J81, J96	290.8135	268.453	315.0365	297.3637	279.3056	316.5894	319.7157	302.4271	337.9926	303.798	292.9755	315.0203	358.3977	342.6617	374.8564	275.5031	268.0837	283.1277	316.0643	288.9172	345.7622	255.3627	243.4279	267.8825	281.653	278.0258	285.3275
Renal failure	N17-N19	112.9003	103.7785	122.8238	113.9436	106.1205	122.3434	105.5337	97.89513	113.7683	109.7169	103.9526	115.8008	156.488	146.0007	167.7286	136.0654	129.7347	142.705	148.1247	128.5558	170.6725	151.7994	140.8656	163.5817	52.59443	49.03416	56.41321
Respiratory arrest	R09	151.566	135.1849	169.9321	168.6907	153.9958	184.7878	195.0521	175.7112	216.5219	197.5436	184.5601	211.4403	130.1965	116.1745	145.911	131.6611	122.0751	141.9999	23.76577	5.916154	95.46946	55.26055	30.77503	99.22746	93.15988	89.80252	96.64276
Shock and Systemic Inflammatory Response Syndrome	R57, R65	62.86524	45.38822	87.07191	72.93443	58.37542	91.12451	99.32968	87.05547	113.3345	96.31306	88.67393	104.6103	157.3997	139.6621	177.3901	138.9429	129.8132	148.7147	172.2757	146.9652	201.9452	180.4873	165.3273	197.0373	83.79226	79.33629	88.4985
MEN, AGE 30-59		Austria						Bavaria						Czechia						Lithuania						Poland
		2020			2021			2020			2021			2020			2021			2020			2021			2021
Comorbidity / Complication	ICD10 code	CDAI	LB, 95% CI	UP, 95%	CDAI	LB, 95% CI	UP, 95%	CDAI	LB, 95% CI	UP, 95%	CDAI	LB, 95% CI	UP, 95%	CDAI	LB, 95% CI	UP, 95%	CDAI	LB, 95% CI	UP, 95%	CDAI	LB, 95% CI	UP, 95%	CDAI	LB, 95% CI	UP, 95%	CDAI	LB, 95% CI	UP, 95%
Well defined infectious and parasitic diseases	A00-B99 excl. A40-A41, A48-A49, B34, B97-B99	269.7432	133.1745	546.3615	224.8546	140.2938	360.3837	152.0397	71.39542	323.7754	182.8297	121.6108	274.8664	229.8481	112.5901	469.2258	182.4279	130.9061	254.2276	194.3668	85.0807	444.0307	172.6193	108.2265	275.3245	192.7604	124.2177	299.1245
Malignant neoplasms	C00-C97	848.1005	469.1865	1533.025	516.9384	345.7332	772.9234	401.0373	268.903	598.0999	200.8761	143.9974	280.2217	554.7381	373.9429	822.9447	227.3645	174.3209	296.5487	896.4447	555.5325	1446.563	399.8025	277.3315	576.3573	550.0424	431.1441	701.7298
Certain disorders involving immune mechanism	D80-D89	1269.498	317.4008	5077.572	717.9442	359.0422	1435.608	817.4344	383.8541	1740.763	271.954	133.7778	552.8495	0			672.249	294.1123	1536.552	335.2373	47.22269	2379.873	514.5277	128.2737	2063.858	0
Diabetes	E10-E14	242.7275	150.3195	391.9427	256.9494	192.3933	343.1668	186.255	104.5369	331.8535	199.5941	157.5135	252.9167	258.1057	189.2504	352.0128	215.8681	183.9534	253.3198	287.0091	187.5388	439.2383	236.2798	186.7663	298.9198	129.5388	96.00238	174.7905
Obesity	E66	527.024	325.9017	852.2642	453.0284	345.9328	593.2792	223.5081	113.8144	438.924	310.5479	246.4522	391.3133	374.6848	269.0484	521.7972	288.8115	251.269	331.9632	486.8018	277.2656	854.6895	404.6423	314.7744	520.1675	114.2798	54.39822	240.079
Dementia	F00-F09	82.24982	42.91381	157.6423	57.40071	34.30671	96.04071	143.1823	35.80956	572.5055	69.70019	25.80984	188.2272	84.12101	48.83248	144.9106	54.28235	39.2629	75.04728	244.1777	89.32648	667.4698	116.2546	73.02205	185.0829	42.6097	25.2143	72.00622
Alzheimer	G30-G32	0			89.41206	12.59489	634.7426	0			0			123.3347	17.37335	875.5616	0			0			0			0
Hypertensive	I10-I15	136.2932	84.06411	220.9722	168.0065	130.2303	216.7406	127.7271	82.35876	198.0871	135.171	107.7256	169.6086	146.3855	107.2318	199.8354	141.4652	122.6141	163.2146	233.4893	159.5965	341.5941	202.9822	168.9344	243.8921	61.29404	42.29667	88.82401
Ischaemic Heart Disease	I20, I22-I25	61.12119	31.35659	119.1392	70.95116	47.19456	106.6663	104.3044	55.78114	195.0375	62.03209	43.20626	89.06071	43.14383	22.19214	83.8761	66.91514	51.19705	87.45885	124.5578	62.5068	248.2072	194.7957	144.8157	262.0252	18.64794	8.870611	39.20198
Chronic lower respiratory diseases	J40-J47	131.2403	70.81281	243.2329	104.0834	64.0825	169.0531	234.065	138.6062	395.2668	169.0464	122.3373	233.5892	148.9372	81.25292	273.0031	177.9343	138.9866	227.7962	301.5771	140.3608	647.9637	77.47912	34.50525	173.974	65.29689	31.0539	137.2995
Sepsis and other bacterial infections and viral agents	A40, A41, A48-A49, B34, B97-B99	682.2925	522.3147	891.2693	478.5567	400.1423	572.3376	225.8955	139.5714	365.6106	235.9981	196.9245	282.8246	194.3587	138.986	271.7921	196.6688	171.2416	225.8715	350.0952	251.4722	487.3962	300.8288	258.1079	350.6207	143.4665	125.072	164.5663
Dehydration (volume deplation, fluid disorders)	E86-E87	0			63.05852	15.76475	252.2321	68.46199	16.63811	281.7053	73.38258	37.77608	142.5506	54.64556	17.52092	170.4326	64.0558	39.8644	102.9276	166.2381	81.28677	339.9706	153.069	108.5336	215.8788	30.68329	15.32374	61.43829
Acute Myocardial Infarction	I21	32.72084	8.180887	130.8725	25.82196	9.689429	68.81456	79.92847	25.6834	248.7427	33.83048	10.60963	107.8738	80.87541	20.22675	323.3754	106.9698	60.73459	188.4022	366.2419	91.59623	1464.396	293.8918	146.8603	588.1262	104.7069	74.0154	148.125
Pulmonary embolism	I26	141.1877	68.63322	290.442	203.7823	141.0667	294.3799	95.03611	44.36526	203.5796	256.1045	199.9806	327.9795	286.967	193.1898	426.265	188.1191	152.4073	232.1989	537.924	257.4495	1123.957	261.8669	191.8509	357.435	245.7933	200.2708	301.6631
Cerebrovascular diseases	I60-I69	252.8857	135.9438	470.4233	108.0524	60.89185	191.7388	164.4445	91.88168	294.3132	185.7979	133.0563	259.4455	107.4215	52.7637	218.6993	122.503	88.96099	168.6918	136.1963	64.57139	287.27	159.8611	102.9463	248.2418	154.472	123.3003	193.5243
Influenza, pneumonia	J09-J18	493.1471	379.9491	640.0701	554.1049	476.6048	644.2072	691.3362	529.0685	903.3722	582.3656	522.8105	648.7047	556.0316	484.147	638.5895	371.2789	348.9432	395.0442	736.9127	603.9015	899.2201	454.4386	412.7677	500.3165	518.2693	496.7007	540.7747
Adult Respiratory Distress Syndrome and respiratory failure	J80-J81, J96	390.6021	273.5452	557.7507	429.6908	354.0962	521.4238	488.9544	371.6833	643.2261	388.3228	344.0799	438.2545	456.1898	384.6366	541.054	310.1102	286.78	335.3385	266.1067	206.7301	342.5374	251.1417	225.3792	279.849	327.3791	316.9759	338.1238
Renal failure	N17-N19	211.6783	125.7744	356.2548	177.6646	124.3447	253.8486	121.6557	75.73643	195.4161	177.4529	144.3151	218.1998	202.5509	147.1136	278.8788	185.8029	160.67	214.8672	178.2722	112.098	283.5107	186.733	150.3695	231.8902	55.24715	44.58627	68.45712
Respiratory arrest	R09	139.7998	75.84634	257.6786	216.3158	154.61	302.6488	231.7887	131.9111	407.2896	231.3942	183.4365	291.89	125.0529	77.90079	200.7454	139.1964	112.4889	172.245	0			167.0524	69.39339	402.1495	76.63851	68.55835	85.67098
Shock and Systemic Inflammatory Response Syndrome	R57, R65	89.3434	39.77798	200.6699	76.47131	38.90717	150.3029	110.0447	71.78741	168.6902	167.5567	140.3231	200.0758	175.3976	120.565	255.1679	191.1699	164.8542	221.6865	259.8927	187.4015	360.4251	255.9297	218.9754	299.1204	119.1352	107.0083	132.6364
MEN, AGE 60+		Austria						Bavaria						Czechia						Lithuania						Poland
		2020			2021			2020			2021			2020			2021			2020			2021			2021
Comorbidity / Complication	ICD10 code	CDAI	LB, 95% CI	UP, 95%	CDAI	LB, 95% CI	UP, 95%	CDAI	LB, 95% CI	UP, 95%	CDAI	LB, 95% CI	UP, 95%	CDAI	LB, 95% CI	UP, 95%	CDAI	LB, 95% CI	UP, 95%	CDAI	LB, 95% CI	UP, 95%	CDAI	LB, 95% CI	UP, 95%	CDAI	LB, 95% CI	UP, 95%
Well defined infectious and parasitic diseases	A00-B99 excl. A40-A41, A48-A49, B34, B97-B99	111.958	82.12604	152.6263	136.0787	107.6922	171.9476	147.4265	111.7553	194.4835	135.2758	111.1617	164.6209	138.8552	111.2714	173.2769	135.7476	118.2565	155.8257	146.5797	82.03493	261.9081	134.3988	97.11938	185.9881	170.4279	141.483	205.2945
Malignant neoplasms	C00-C97	278.3836	250.0792	309.8915	261.9602	239.5001	286.5267	145.7439	131.2011	161.8986	146.6232	135.7684	158.3459	192.2751	174.0524	212.4057	171.1443	159.7501	183.3512	267.9293	215.4317	333.2199	199.7853	177.6571	224.6697	407.3094	371.8175	446.1893
Certain disorders involving immune mechanism	D80-D89	169.2799	84.2113	340.283	291.048	188.5692	449.2194	230.2989	143.823	368.7698	292.3335	221.6675	385.5273	208.9852	76.40652	571.6113	190.5838	103.2659	351.7348	125.1802	17.63332	888.663	99.04644	24.77128	396.0311	79.25957	11.16478	562.6693
Diabetes	E10-E14	149.6921	137.554	162.9012	155.6448	144.8372	167.2587	140.057	127.995	153.2556	128.0459	119.3671	137.3558	175.9595	165.2172	187.4001	162.297	155.2836	169.6272	195.4574	166.0422	230.0837	185.9019	169.6942	203.6576	83.18842	72.84177	95.00473
Obesity	E66	239.0931	189.7307	301.2981	291.8904	253.5102	336.0813	158.5968	118.4183	212.4075	176.0848	147.3997	210.3522	214.8915	180.9445	255.2074	186.5102	170.3488	204.2048	291.9023	181.1203	470.4439	244.6974	195.4265	306.3905	73.47137	41.65926	129.576
Dementia	F00-F09	128.9708	107.6412	154.527	94.91293	80.02758	112.567	164.2446	152.0057	177.4689	125.0623	116.2725	134.5166	82.10806	63.53136	106.1166	64.41964	53.48379	77.59155	250.029	146.5689	426.5195	133.966	95.85044	187.2385	45.5467	30.66009	67.6613
Alzheimer	G30-G32	139.5453	113.0151	172.3034	127.5014	100.7473	161.3602	180.8936	141.0498	231.9925	174.9858	142.1276	215.4405	185.3036	156.5377	219.3557	131.2562	111.6912	154.2484	103.2738	62.22767	171.3946	91.59569	65.64155	127.8119	119.4796	74.90282	190.5852
Hypertensive	I10-I15	131.9537	123.6025	140.8691	132.828	125.3566	140.7447	121.2182	111.9813	131.217	110.636	103.9618	117.7386	118.8653	112.2981	125.8166	123.6404	119.0159	128.4447	163.9164	144.2672	186.2418	154.4094	144.9303	164.5084	39.02478	33.06475	46.05914
Ischaemic Heart Disease	I20, I22-I25	148.1754	136.8846	160.3976	152.9815	142.9584	163.7073	130.1779	120.1048	141.0957	119.6892	112.2242	127.6507	166.1236	156.1187	176.7696	150.854	143.9559	158.0826	278.1581	244.4427	316.5237	237.7548	222.2283	254.3662	41.87472	36.87348	47.55428
Chronic lower respiratory diseases	J40-J47	154.359	139.206	171.1613	154.9901	141.9598	169.2165	141.7869	125.9318	159.6383	139.6287	127.8145	152.535	151.9052	137.7378	167.5298	149.4125	139.9129	159.557	118.7635	89.24812	158.0399	126.3589	109.4155	145.9261	83.06663	71.19595	96.91653
Sepsis and other bacterial infections and viral agents	A40, A41, A48-A49, B34, B97-B99	411.8221	387.2865	437.9122	390.0806	369.6754	411.6121	126.8186	115.1604	139.657	130.2552	121.4417	139.7085	122.6048	110.8934	135.553	117.2479	110.2029	124.7433	205.7223	173.0408	244.5761	218.143	198.5001	239.7298	125.4635	117.339	134.1505
Dehydration (volume deplation, fluid disorders)	E86-E87	84.47104	62.65241	113.888	46.8767	33.14084	66.30566	60.14008	48.24144	74.97347	64.15133	54.63073	75.3311	102.3586	86.19097	121.559	115.1188	101.7748	130.2124	161.4632	121.8341	213.9824	154.5123	130.624	182.7692	40.83141	30.95875	53.85244
Acute Myocardial Infarction	I21	120.3728	91.25052	158.7892	79.89602	60.56427	105.3984	100.6278	75.11839	134.8001	114.8123	93.43477	141.0808	197.5792	158.4698	246.3407	162.2354	139.7572	188.3288	317.4767	196.0228	514.1824	344.1641	271.3621	436.4977	128.0982	113.887	144.0827
Pulmonary embolism	I26	77.5691	59.55002	101.0405	106.0049	88.29553	127.2662	91.0539	71.43011	116.0689	135.8129	118.2282	156.0131	93.57867	78.4716	111.5941	128.0229	116.3226	140.9001	207.0249	137.2547	312.2611	191.6018	161.8846	226.7742	140.1499	123.7225	158.7586
Cerebrovascular diseases	I60-I69	119.8315	106.5713	134.7417	109.9815	99.07259	122.0916	121.7486	108.6993	136.3645	111.9846	102.4932	122.3551	118.1922	106.4358	131.2472	106.5371	98.34868	115.4074	150.688	127.9253	177.501	150.2513	136.8787	164.9304	97.32256	89.74914	105.5351
Influenza, pneumonia	J09-J18	313.7081	298.2679	329.9475	372.4481	357.7194	387.7832	449.7573	431.1877	469.1267	455.7855	441.7673	470.2484	340.9977	330.2063	352.1418	272.3929	266.4635	278.4542	479.4509	443.4891	518.3287	343.86	329.2727	359.0936	401.4732	395.1	407.9492
Adult Respiratory Distress Syndrome and respiratory failure	J80-J81, J96	282.1021	260.7613	305.1894	282.9961	265.0177	302.1942	306.5856	290.9189	323.0959	296.5071	285.4544	307.9878	347.92	332.5268	364.0257	271.5575	263.7624	279.5829	322.4817	293.0651	354.8509	255.9357	242.897	269.6744	276.8987	273.0482	280.8035
Renal failure	N17-N19	109.7299	100.9442	119.2802	111.5614	103.7795	119.9269	104.7879	97.21967	112.9454	106.2895	100.5147	112.396	153.3466	142.9916	164.4514	132.2013	125.7026	139.0361	146.2654	126.1063	169.647	149.7908	138.4691	162.0382	52.41594	48.70115	56.41409
Respiratory arrest	R09	152.6609	136.396	170.8653	164.4585	149.7155	180.6533	191.5644	173.8988	211.0246	194.4604	181.1282	208.7738	130.7914	116.5571	146.7641	130.8208	120.6784	141.8155	25.68771	6.394592	103.1901	44.31723	21.29601	92.22462	94.67374	91.09345	98.39475
Shock and Systemic Inflammatory Response Syndrome	R57, R65	56.95678	40.68624	79.73395	72.2319	57.44917	90.81849	97.62733	85.26413	111.7832	84.64516	77.12025	92.90431	153.7179	136.5121	173.0923	126.71	117.4785	136.6668	158.1488	131.9163	189.5977	166.3673	149.981	184.5438	76.77007	72.05611	81.79243

## Sheet: WOMEN
CDAIs for selected comorbidities and complications in deaths due to COVID-19 (UCoD) at age 30 and over as compared to all non-external deaths, by sex, age, country and year
WOMEN, AGE 30+		Austria						Bavaria						Czechia						Lithuania						Poland
		2020			2021			2020			2021			2020			2021			2020			2021			2021
Comorbidity / Complication	ICD10 code	CDAI	LB, 95% CI	UP, 95%	CDAI	LB, 95% CI	UP, 95%	CDAI	LB, 95% CI	UP, 95%	CDAI	LB, 95% CI	UP, 95%	CDAI	LB, 95% CI	UP, 95%	CDAI	LB, 95% CI	UP, 95%	CDAI	LB, 95% CI	UP, 95%	CDAI	LB, 95% CI	UP, 95%	CDAI	LB, 95% CI	UP, 95%
Well defined infectious and parasitic diseases	A00-B99 excl. A40-A41, A48-A49, B34, B97-B99	133.5602	93.78558	190.2033	176.5671	134.371	232.0139	141.8626	97.65274	206.0874	147.9745	116.2508	188.3553	123.5353	95.05832	160.5433	155.786	135.8326	178.6705	236.1855	144.7024	385.5055	173.2834	136.5609	219.8808	199.7985	171.4218	232.8725
Malignant neoplasms	C00-C97	372.3897	316.4428	438.228	324.2464	287.4571	365.7441	229.8089	198.4157	266.1693	180.6736	162.9393	200.338	250.8887	218.3992	288.2114	195.863	180.6076	212.407	311.5694	239.1919	405.8477	239.6652	210.9742	272.2581	452.5698	412.1491	496.9547
Certain disorders involving immune mechanism	D80-D89	273.1721	99.81222	747.634	355.8423	192.908	656.3944	237.7412	119.6593	472.3483	346.6977	260.4081	461.5806	230.1767	70.50163	751.4905	229.996	138.0612	383.15	0			197.0902	49.23117	789.0238	0
Diabetes	E10-E14	178.0154	159.5032	198.6762	179.2267	163.7543	196.1612	151.6408	135.11	170.194	157.1956	144.448	171.0683	185.7821	172.0402	200.6215	175.7427	168.0775	183.7576	191.7516	164.363	223.7041	174.8358	162.6263	187.962	88.48811	79.62194	98.34156
Obesity	E66	439.896	341.947	565.9021	417.9973	366.3153	476.971	264.8428	197.7872	354.6323	296.5026	254.9274	344.8582	267.3729	225.1901	317.4575	234.8325	217.1476	253.9576	301.2365	216.6346	418.8779	286.8705	251.9491	326.6321	139.0551	98.01243	197.2843
Dementia	F00-F09	137.2249	107.5315	175.1177	91.53053	73.86945	113.4141	168.0402	155.549	181.5345	132.5073	124.2832	141.2757	127.1288	96.27895	167.8635	78.10947	65.11877	93.69173	239.6765	160.4431	358.0385	128.3615	99.14187	166.1929	42.10897	24.05374	73.7168
Alzheimer	G30-G32	172.3554	142.9782	207.7686	137.1998	112.2649	167.6728	236.0859	187.7844	296.8114	200.1147	164.5105	243.4247	173.4725	150.4788	199.9798	113.274	99.83969	128.5161	160.631	113.5542	227.2245	114.1723	90.30209	144.3522	120.351	82.46216	175.6487
Hypertensive	I10-I15	132.6615	121.5951	144.7351	142.7256	133.7928	152.2549	119.532	108.8997	131.2024	123.8908	115.7965	132.551	112.8455	105.8893	120.2585	122.6112	118.1395	127.2521	147.3781	132.4415	163.9992	158.723	151.188	166.6335	41.22419	36.36195	46.73659
Ischaemic Heart Disease	I20, I22-I25	140.4437	124.2179	158.7889	142.0244	128.9039	156.4804	119.2709	103.5597	137.3656	120.5297	108.8581	133.4527	176.5386	164.1901	189.8158	157.2343	149.3423	165.5432	241.1339	215.1043	270.3132	235.9781	222.8147	249.9192	38.99466	33.9909	44.73502
Chronic lower respiratory diseases	J40-J47	156.7746	133.0734	184.6971	163.2456	144.1488	184.8722	176.8048	149.8804	208.5659	148.3322	132.4842	166.0759	211.6071	187.7784	238.4596	174.3379	162.415	187.1361	205.3255	149.7257	281.5719	198.7889	171.628	230.248	82.4069	68.63612	98.94058
Sepsis and other bacterial infections and viral agents	A40, A41, A48-A49, B34, B97-B99	462.7553	426.7191	501.8346	409.1072	383.7446	436.1461	126.1728	104.7656	151.9542	128.6773	116.6591	141.9335	124.8741	109.2454	142.7387	115.9949	107.653	124.9832	186.6149	152.9411	227.7029	192.6921	176.7755	210.0418	108.411	101.3615	115.9508
Dehydration	E86-E87	61.16231	42.28037	88.47672	70.27853	54.19683	91.13213	65.9479	51.53331	84.39445	59.32185	50.39819	69.82558	126.2617	108.8067	146.5169	99.00504	89.16485	109.9312	175.7034	134.3398	229.8029	131.3271	114.1084	151.144	39.50296	32.22852	48.41935
Acute Myocardial Infarction	I21	135.2004	94.51717	193.395	41.00218	25.45534	66.04424	135.199	84.21111	217.0588	120.397	89.68672	161.623	169.6488	126.5644	227.3996	159.5269	132.015	192.7723	282.5625	158.6353	503.3027	287.5092	215.4143	383.7327	139.7562	123.0168	158.7735
Pulmonary embolism	I26	114.5378	82.38383	159.2414	81.48444	64.78138	102.4942	104.7842	77.12604	142.361	136.3836	116.31	159.9218	108.9318	88.2879	134.4026	119.467	107.6173	132.6215	164.3345	116.3536	232.1015	163.899	141.2765	190.144	132.6722	117.099	150.3165
Cerebrovascular diseases	I60-I69	114.5277	98.61964	133.0018	87.05616	75.64797	100.1848	122.4578	103.2448	145.2462	105.5763	94.18653	118.3433	117.8351	104.7952	132.4976	108.907	100.5061	118.0101	150.8472	131.4975	173.044	122.0372	112.7894	132.0432	90.29039	83.64337	97.46564
Influenza, pneumonia	J09-J18	395.4008	368.0285	424.8089	472.949	450.2918	496.7462	580.8831	546.3527	617.5958	564.0779	542.9436	586.035	440.8594	423.8103	458.5943	341.0516	333.5958	348.674	652.5544	608.3652	699.9534	390.7567	376.999	405.0165	460.9023	454.2835	467.6175
Adult Respiratory Distress Syndrome and respiratory failure	J80-J81, J96	290.3287	258.3774	326.2311	303.4707	279.0471	330.0319	315.5691	291.9034	341.1535	311.011	296.9615	325.7252	390.9715	368.6797	414.6112	309.595	300.2437	319.2377	374.4054	343.679	407.879	282.5727	270.3377	295.3615	298.1053	294.2935	301.9664
Renal failure	N17-N19	126.06	114.1821	139.1736	121.8458	112.35	132.1442	105.0954	94.57079	116.7913	113.6052	106.3558	121.3487	158.0794	144.5789	172.8405	139.306	131.9158	147.1102	135.4874	116.3716	157.7432	142.5856	132.7557	153.1432	44.91447	41.81698	48.2414
Respiratory arrest	R09	163.921	140.5031	191.242	164.6311	147.6454	183.5708	201.5041	178.3393	227.6778	202.4801	186.1049	220.2961	131.8947	115.8926	150.1064	123.318	114.0686	133.3175	17.72816	2.49725	125.8534	52.16986	29.95651	90.85486	89.61874	86.56268	92.7827
Shock and Systemic Inflammatory Response Syndrome	R57, R65	56.70758	33.96391	94.68135	79.91846	57.7059	110.6812	80.36954	63.12884	102.3187	82.59916	72.28358	94.38688	144.0925	119.5365	173.6931	139.1816	126.6441	152.9603	160.652	130.892	197.1784	167.5665	152.4494	184.1826	75.01088	70.07684	80.29232
WOMEN, AGE 30-59		Austria						Bavaria						Czechia						Lithuania						Poland
		2020			2021			2020			2021			2020			2021			2020			2021			2021
Comorbidity / Complication	ICD10 code	CDAI	LB, 95% CI	UP, 95%	CDAI	LB, 95% CI	UP, 95%	CDAI	LB, 95% CI	UP, 95%	CDAI	LB, 95% CI	UP, 95%	CDAI	LB, 95% CI	UP, 95%	CDAI	LB, 95% CI	UP, 95%	CDAI	LB, 95% CI	UP, 95%	CDAI	LB, 95% CI	UP, 95%	CDAI	LB, 95% CI	UP, 95%
Well defined infectious and parasitic diseases	A00-B99 excl. A40-A41, A48-A49, B34, B97-B99	0			235.242	106.839	517.9645	177.4646	42.50806	740.8871	81.66389	30.62321	217.7757	100.7449	25.07764	404.7244	233.2487	149.8378	363.0925	360.2209	128.6844	1008.351	297.3988	189.2244	467.4134	110.8359	41.59744	295.3209
Malignant neoplasms	C00-C97	1173.263	609.5247	2258.391	737.6306	450.7927	1206.983	565.1343	308.3226	1035.852	471.3844	340.9486	651.7208	603.0437	373.331	974.1	310.9373	225.6327	428.4929	244.5903	91.79911	651.6884	410.4106	254.6993	661.3163	529.1585	405.7714	690.0652
Certain disorders involving immune mechanism	D80-D89	0			1759.086	546.4019	5663.199	346.5943	48.82249	2460.498	196.9798	73.85153	525.3925	0			257.8573	83.16451	799.5045				0			0
Diabetes	E10-E14	323.4359	167.7293	623.6881	312.0215	201.8062	482.4303	61.54733	8.669772	436.9289	291.6473	200.8799	423.4279	226.7011	136.1575	377.4555	252.7388	204.679	312.0832	282.2914	150.2351	530.4248	245.559	187.3943	321.7773	156.0825	105.2461	231.4741
Obesity	E66	952.2432	472.927	1917.351	749.9949	555.3979	1012.774	424.8826	194.8698	926.3889	369.8784	267.1848	512.0427	386.8311	255.6926	585.2274	305.3133	259.2463	359.5661	405.472	218.228	753.3749	362.8509	284.9995	461.9683	226.9689	121.478	424.0675
Dementia	F00-F09	296.39	175.339	501.0125	107.6528	56.35802	205.6341	0			54.33591	13.58928	217.2588	122.9616	67.70326	223.321	72.06626	47.71085	108.8546	107.5811	34.45376	335.9194	83.04565	43.11427	159.9605	61.62365	27.57098	137.7344
Alzheimer	G30-G32	669.2953	94.27927	4751.375	913.1508	128.6296	6482.522	0			214.2978	30.18674	1521.316	310.3385	43.71536	2203.115	62.11958	8.750381	440.9914	525.7585	131.491	2102.213	0			0
Hypertensive	I10-I15	199.604	87.75327	454.0204	238.7971	161.5618	352.955	64.36457	20.75896	199.5668	182.7829	124.8183	267.6658	120.0777	73.43739	196.3396	147.0066	118.8128	181.8907	283.8574	180.3189	446.8474	255.2119	210.0244	310.1216	63.016	33.80181	117.4794
Ischaemic Heart Disease	I20, I22-I25	109.9862	41.26511	293.1521	35.11406	11.25977	109.5047	167.2944	41.83993	668.9161	122.0116	63.44219	234.6518	80.90317	30.26061	216.2984	140.9329	94.19065	210.871	104.236	33.61835	323.191	156.0009	95.40924	255.0725	58.97797	26.49591	131.2807
Chronic lower respiratory diseases	J40-J47	135.5883	50.87064	361.3909	255.0696	155.2363	419.1064	176.1355	55.30678	560.9389	120.2404	64.67344	223.5501	341.8907	205.7592	568.0876	259.4205	198.2844	339.4065	967.7059	369.7306	2532.803	366.2981	220.1988	609.3326	19.69543	2.774368	139.8193
Sepsis and other bacterial infections and viral agents	A40, A41, A48-A49, B34, B97-B99	538.3759	339.9835	852.5372	447.8641	335.7881	597.3477	257.3557	125.7995	526.4883	177.5934	125.6049	251.1001	183.8042	114.9308	293.9508	160.4057	126.5527	203.3143	241.4179	143.9302	404.9368	246.0974	202.9924	298.3558	84.28333	66.15657	107.3768
Dehydration	E86-E87	0			183.5834	58.93411	571.8736	49.99081	7.041881	354.8883	82.71902	36.67859	186.5513	98.26434	36.74195	262.8026	39.1682	17.49846	87.67333	248.336	106.2616	580.3676	101.6055	62.04029	166.4027	27.14731	10.17313	72.44347
Acute Myocardial Infarction	I21	102.0852	14.38008	724.71	0			382.8507	91.70416	1598.343	174.9125	50.54318	605.3118	127.467	17.95545	904.8973	156.1826	64.15738	380.2058	0			288.6555	40.66101	2049.186	85.361	35.35226	206.1113
Pulmonary embolism	I26	237.0172	82.51883	680.7799	168.0138	92.81378	304.1427	241.7022	106.551	548.2817	183.6693	116.9377	288.482	234.0127	140.8354	388.8366	164.0156	117.5349	228.8778	150.7527	48.21928	471.313	95.37724	47.35204	192.1104	170.5192	120.3341	241.6338
Cerebrovascular diseases	I60-I69	89.68481	22.42996	358.5992	69.58889	22.35215	216.6509	304.8015	122.9196	755.8112	287.7465	191.3008	432.816	109.963	34.26709	352.8708	113.162	62.44985	205.0546	85.28638	21.10696	344.6146	146.2646	80.85238	264.5976	109.6183	75.99376	158.1204
Influenza, pneumonia	J09-J18	574.3609	384.7234	857.4743	571.7887	460.4487	710.0516	676.0345	435.1834	1050.184	653.0917	544.5827	783.2213	572.4564	475.748	688.8233	400.4561	366.3912	437.688	677.3047	522.2224	878.4413	356.3702	314.8763	403.3321	450.4561	423.3563	479.2905
Adult Respiratory Distress Syndrome and respiratory failure	J80-J81, J96	386.5392	227.1352	657.8134	374.4304	273.1399	513.2831	390.9493	247.3785	617.844	331.5333	274.2268	400.8155	420.817	330.9098	535.1516	319.5489	285.8463	357.2252	349.1485	261.118	466.8568	241.2402	209.0509	278.3859	300.3245	286.5403	314.7718
Renal failure	N17-N19	140.3002	58.08081	338.9096	192.5824	116.6594	317.9166	176.0078	86.61381	357.6654	145.5203	102.697	206.2003	198.1413	125.4382	312.9825	202.7182	165.3767	248.4914	120.4149	51.60391	280.9817	159.0753	123.0518	205.6448	44.92456	32.90263	61.33905
Respiratory arrest	R09	198.724	103.3769	382.0122	130.7831	77.26882	221.3598	87.96573	27.62135	280.1445	232.2867	171.3311	314.9289	116.8299	62.71301	217.6457	98.28173	68.41196	141.1931	0			0			68.15649	58.52709	79.3702
Shock and Systemic Inflammatory Response Syndrome	R57, R65	39.36559	5.545176	279.4591	148.905	74.55621	297.3958	102.6626	41.72565	252.5929	129.3398	92.57657	180.7022	194.3244	113.7885	331.861	187.8993	150.7194	234.2509	258.3289	164.0352	406.8263	246.5125	202.7562	299.7117	97.46571	81.49508	116.5661
WOMEN, AGE 60+		Austria						Bavaria						Czechia						Lithuania						Poland
		2020			2021			2020			2021			2020			2021			2020			2021			2021
Comorbidity / Complication	ICD10 code	CDAI	LB, 95% CI	UP, 95%	CDAI	LB, 95% CI	UP, 95%	CDAI	LB, 95% CI	UP, 95%	CDAI	LB, 95% CI	UP, 95%	CDAI	LB, 95% CI	UP, 95%	CDAI	LB, 95% CI	UP, 95%	CDAI	LB, 95% CI	UP, 95%	CDAI	LB, 95% CI	UP, 95%	CDAI	LB, 95% CI	UP, 95%
Well defined infectious and parasitic diseases	A00-B99 excl. A40-A41, A48-A49, B34, B97-B99	156.1709	109.6627	222.4032	164.4592	126.0303	214.6059	135.8862	97.65456	189.0854	159.8418	124.7827	204.7512	126.0863	97.5154	163.028	147.074	127.7447	169.3281	202.0161	119.2215	342.3083	145.4863	110.0954	192.2538	205.9481	176.4404	240.3906
Malignant neoplasms	C00-C97	340.3474	289.5201	400.0978	306.0438	270.7502	345.938	208.9446	182.0075	239.8684	162.075	145.6741	180.3226	226.711	197.3543	260.4346	188.0001	173.0855	204.1999	316.7576	240.8488	416.5907	231.5493	202.8598	264.2964	438.7941	397.7483	484.0757
Certain disorders involving immune mechanism	D80-D89	326.3095	119.2277	893.0637	234.3895	120.4448	456.1296	211.7593	119.7195	374.5586	383.3743	284.6851	516.2753	269.6136	82.5809	880.2459	221.7837	126.0551	390.2105	0			298.6967	74.61145	1195.791	0
Diabetes	E10-E14	172.1665	154.6689	191.6436	172.2505	157.4628	188.4269	155.2618	138.6682	173.8412	150.2926	138.0101	163.6681	184.0018	170.4994	198.5736	171.5455	163.9804	179.4597	187.4147	159.8875	219.6813	170.6306	158.2847	183.9395	84.13028	75.4873	93.76285
Obesity	E66	366.8203	292.0414	460.7469	359.9399	311.9827	415.2689	233.4225	176.0907	309.4205	277.0825	233.9732	328.1346	241.1642	201.2957	288.9288	212.6365	195.0444	231.8152	272.4373	184.5827	402.1076	263.5997	226.0001	307.4547	111.0987	73.73659	167.392
Dementia	F00-F09	108.1311	83.83252	139.4726	88.53075	71.16724	110.1306	169.9195	157.2886	183.5648	133.5358	125.2586	142.36	129.1373	95.75697	174.1538	80.63995	66.24511	98.16273	279.8175	182.3797	429.3121	144.6047	109.2112	191.4686	29.49726	14.02511	62.03791
Alzheimer	G30-G32	167.7768	140.1609	200.8339	133.7812	109.7475	163.078	238.1853	189.4543	299.4509	199.8372	164.309	243.0477	172.3262	149.6212	198.4767	113.8084	100.2879	129.1516	153.5462	107.3156	219.6926	115.4216	91.29025	145.9318	124.9213	85.59358	182.3188
Hypertensive	I10-I15	130.301	120.2392	141.2047	139.2384	130.5799	148.471	121.654	110.9367	133.4067	121.5193	113.5497	130.0483	112.5596	105.6889	119.8768	121.5584	117.087	126.2007	142.6931	127.8457	159.2648	154.2736	146.7215	162.2144	40.34063	35.51206	45.82573
Ischaemic Heart Disease	I20, I22-I25	142.4603	126.4879	160.4497	149.2579	135.4875	164.4279	117.4858	103.228	133.713	120.4627	108.7577	133.4274	179.6567	167.1512	193.0977	157.7138	149.7557	166.0948	244.4579	217.9417	274.2002	237.9897	224.6286	252.1456	38.41094	33.42859	44.13588
Chronic lower respiratory diseases	J40-J47	158.3599	134.5805	186.341	155.6265	137.4569	176.1979	176.8489	150.8778	207.2904	150.2061	133.979	168.3985	202.3361	179.6185	227.9268	167.647	155.9353	180.2383	174.9092	126.7919	241.2867	189.3543	162.459	220.7022	86.05589	71.63325	103.3824
Sepsis and other bacterial infections and viral agents	A40, A41, A48-A49, B34, B97-B99	456.1593	422.8303	492.1154	405.4214	380.316	432.1841	111.2818	96.67686	128.0932	123.718	111.9026	136.7808	118.1474	103.3757	135.03	110.6379	102.4112	119.5254	178.1367	143.6879	220.8447	182.0391	165.3162	200.4536	112.4028	104.8718	120.4746
Dehydration	E86-E87	63.52443	43.91325	91.89372	65.19933	50.51958	84.14467	66.8342	52.38282	85.27243	57.94464	49.23055	68.20119	128.5598	111.1431	148.7058	103.9702	93.60905	115.4781	168.3303	127.0656	222.9958	135.5077	117.0539	156.8708	40.65668	33.04239	50.02562
Acute Myocardial Infarction	I21	139.9786	99.86833	196.1984	47.44131	29.45294	76.41606	112.2248	73.08909	172.3158	115.0157	86.68476	152.6059	172.4854	128.8445	230.9079	159.797	131.9096	193.5802	300.8101	168.8798	535.8054	287.4781	214.7409	384.8529	142.7367	125.5178	162.3177
Pulmonary embolism	I26	97.3522	75.36665	125.7513	69.14487	54.9116	87.06744	84.50351	64.86711	110.0842	128.9986	109.189	152.4021	91.52152	73.42973	114.0708	113.4727	101.9965	126.2401	165.8178	115.4231	238.2153	170.9903	146.9056	199.0236	126.439	110.8597	144.2077
Cerebrovascular diseases	I60-I69	115.6877	99.91105	133.9555	87.78252	76.30074	100.9921	113.049	97.5207	131.0498	95.51218	85.17748	107.1008	118.134	105.3832	132.4276	108.7671	100.3552	117.884	152.1134	132.5139	174.6119	121.5954	112.3056	131.6536	89.18861	82.52133	96.39458
Influenza, pneumonia	J09-J18	383.2734	358.17	410.1363	464.0786	441.8961	487.3748	573.7618	543.4863	605.7239	557.0807	536.2031	578.7713	430.0386	413.6782	447.0461	335.4811	328.0258	343.1058	650.0446	604.5862	698.921	394.8497	380.3553	409.8964	461.8376	455.0687	468.7072
Adult Respiratory Distress Syndrome and respiratory failure	J80-J81, J96	279.9665	251.2798	311.9281	295.2747	271.3834	321.2692	308.5593	288.1445	330.4203	308.7996	294.7198	323.5521	387.2339	365.368	410.4084	308.2672	298.7602	318.0768	378.0136	345.8146	413.2108	288.6443	275.534	302.3784	297.8358	293.9155	301.8083
Renal failure	N17-N19	125.4969	114.0435	138.1005	119.171	109.9579	129.1561	101.2644	92.15253	111.2772	111.9672	104.7757	119.6523	155.219	142.1369	169.5051	134.0174	126.7498	141.7017	136.5248	117.1675	159.0802	141.1453	131.0409	152.0288	44.91362	41.75714	48.3087
Respiratory arrest	R09	160.2599	137.663	186.5659	168.3178	150.8768	187.775	213.6988	190.1441	240.1714	198.5612	182.3263	216.2416	133.7242	117.7844	151.8212	125.9832	116.4252	136.3259	19.13486	2.695403	135.8397	59.07571	33.92193	102.8815	92.01596	88.81651	95.33067
Shock and Systemic Inflammatory Response Syndrome	R57, R65	60.4775	36.12646	101.2423	65.99402	46.31525	94.03405	77.18118	61.27542	97.21572	75.33858	65.26546	86.96638	135.1014	111.6911	163.4184	127.8935	115.5068	141.6084	144.6634	115.0475	181.9032	151.7082	136.1806	169.0063	70.88799	65.94653	76.19971
